# Supplementary material for: Aquatic Ecosystem Risk Assessment Generated by Accidental Silver Nanoparticle Spills in Groundwater
Source: Toxics. 2023 Aug 3;11(8):671. doi: 10.3390/toxics11080671 (PMC10459696; doi:10.3390/toxics11080671)
Supplement: Supplementary file 1 [file toxics-11-00671-s001.zip]

Archive with 1 entries (1 files):
- toxics-2457262-supplementary.pdf
